# Supplementary material for: Simultaneous Quantification of Trace and Micro Phenolic Compounds by Liquid Chromatography Tandem-Mass Spectrometry
Source: Metabolites. 2021 Aug 31;11(9):589. doi: 10.3390/metabo11090589 (PMC8467048; doi:10.3390/metabo11090589)
Supplement: Supplementary file 1 [file metabolites-11-00589-s001.zip]

Archive with 1 entries (1 files):
- metabolites-1341759-supplementary.pdf
